# Supplementary material for: A Novel Strategy for Selection and Validation of Reference Genes in Dynamic Multidimensional Experimental Design in Yeast
Source: PLoS One. 2012 Jun 4;7(6):e38351. doi: 10.1371/journal.pone.0038351 (PMC3366934; doi:10.1371/journal.pone.0038351)
Supplement: Table S1 — Dynamic microarray datasets used in this study. (XLS) [file pone.0038351.s015.xls]

## Sheet: datasets
DATASETS	Accession number	Title	Time range	Sampling points	Types of treatment
Dataset 1	e-geod-12220	Transcription profiling of S. cerevisiae mRNA abundance following oxidative stress and DNA damage stress	3 hr	0, 30 min, 60 min, 100 min, 140 min, 180 min	oxidative stress (using hydrogen peroxide) and DNA damage stress (using methyl methanesulfonate)
Dataset 2	e-geod-12221	Transcription profiling of S. cerevisiae mRNAs following oxidative stress and DNA damage	1 hr	0, 5 min, 10 min, 15 min, 20 min, 30 min, 40 min, 50 min, 60 min	oxidative stress (using hydrogen peroxide) and DNA damage stress (using methyl methanesulfonate) following transcription inhibition
Dataset 3	e-tabm-192	Transcription profiling of S. cerevisiae (budding yeast) ume6 deletion strains vs wild-type in different media to determine the complement of Ume6 dependent genes during mitosis and meiosis	10 hr	4 hr, 8 hr, 10 hr	wild type and ume6 deletion strains displaced from sporulation medium into rich medium
Dataset 4	e-geod-1311/2/3	Transcription profiling of the response of Saccharomyces cerevisiae to dessication and rehydration: Series 1-2-3	360 min	0, 15 min, 18 min, 45 min, 90 min, 114 min, 360 min	yeast desiccation / rehydration time course analysis
Dataset 5	e-geod-1934	Transcription profiling time series IFH1 overexpression by galactose induction in S. cerevisiae	1 hr	0, 20 min, 30 min, 40 min, 60 min	time depdendent over expression of IFH1 gene upon galactose induction
Dataset 6	e-geod-3076	Transcription profiling time series of S. cerevisiae wild type and upf1 mutant strains following transcription inhibition by thiolutin	1 hr	0, 2 min, 4 min, 6 min, 8 min, 10 min, 12 min, 15 min, 20 min, 25 min, 30 min, 35 min, 40 min, 45 min, 50 min, 60 min	isogenic UPF1+ or upf1- yeast strains treated with thiolutin
Dataset 7	e-geod-3821	Transcription profiling of S. cerevisiae exposed to the sudden addition of glucose - short term perturbation	330 sec	0, 30 sec, 60 sec, 120 sec, 300 sec, 330 sec	transcriptional response of S.cerevisiae upon a sudden addition of glucose
Dataset 8	e-geod-6326/7/8	Transcription profiling of S. cerevisiae Histone H3 K4,36,79R mutant 0, 6, 9 hr	9 hr	0, 6 hr, 9 hr	wild-type histone H3 and the histone H3 K4,36,79R mutant grown on galactose switched to glucose medium
Dataset 9	e-geod-7645	Transcription profiling of S. cerevisiae oxidative stress response	120 min	0, 3 min, 6 min, 12 min, 20 min, 40 min, 70 min, 120 min	oxidative stress induced by cumene hydroperoxide
Dataset 10	e-geod-8379	Transcription profiling of Saccharomyces cerevisiae reveals Stb3 deletion affects gene expression within 10 minutes of glucose addition	10 min	3 days, 3 days and 10 min	Stb3 mutants and wild type grown for 3 days in YPD and received 2% glucose for 10 minutes after the 3 day growth period
Dataset 11	e-geod-8536	Transcription profiling of S. cerevisiae response to stress throughout a 15-day wine fermentation	340 hr	24 hr, 48 hr, 60 hr, 120 hr, 340 hr	long-term adaptation to an environment in which ethanol is both a stressor and a carbon source
Dataset 12	e-geod-8799	Transcription profiling of S. cerevisiae wild type and cyclin mutant	240 min	16 min, 32 min, 48 min, 64 min, 80 min, 96 min, 112 min, 128 min, 144 min, 160 min, 176 min, 192 min, 208 min, 224 min, 240 min	synchronized wild type and cyclin mutants released into YEP 2% dextrose/1M sorbitol
Dataset 13	e-geod-9302	Transcription profiling of S. cerevisiae treated with phenelzine results in a perturbation in the system leads to period doubling	200 min	every 4 min	phenelzine added to the system after the first cycle to induce oscillation period doubling
Dataset 14	e-geod-9423	Transcription profiling of lager brewing yeast strain during industrial propagation and fermentation	102 hr	0, 8 hr, 30 hr after inoculation and 8 hr, 30 hr, 60 hr after pitching	commercial brewing yeast strains exposed to oxidative stress
Dataset 15	e-geod-9482	Transcription profiling of Saccharomyces cerevisiae nmd2::HIS3 GAL-NMD2 strain	60 min	0, 10 min, 20 min, 40 min, 60 min	transcriptional response to galactose-induced expression of the NMD2 gene
Dataset 16	e-geod-9644	Transcription profiling of S. cerevisiae sfp1delta continuous cultures treated with glucose pulse	120 min	0, 5 min, 10 min, 30 min, 60 min, 120 min	glucose pulse to anaerobic steady state culture of sfp1 mutant
Dataset 17	e-geod-10205	Transcription profiling of lager yeast to investigate carbohydrate metabolism and the lager yeast transcriptome during brewery fermentation	102 hr	8 hr, 30 hr, 60 hr, 80 hr, 102 hr	response of a brewing yeast strain to changes in wort fermentable carbohydrate concentration and composition
Dataset 18	e-geod-11651	Transcription profiling of S. cerevisiae industrial wine strains at three time points during alcoholic fermentation	14 days	day 2, day 5, day 14	five different Saccharomyces cerevisiae strains used in industrial winemaking processes used in synthetic must (MS300) fermentations
Dataset 19	e-geod-13684	Transcription profiling of yeast wild type BY4741, single deletion mutants delta-pbf1, delta-pbf2 and double mutant delta-pbf1 delta-pbf2 before and after heat shock	20 min	0, 20 min	changes of gene expression upon heat shock analyzed for wild type BY4741, single deletion mutants delta-pbf1, delta-pbf2 and double mutant delta-pbf1 delta-pbf2
Dataset 20	e-geod-13695	Transcription profiling of wine yeast strains during colombar fermentation	14 days	day 2, day 5, day 14	two industrial wine yeast strains (BM45 and VIN13) grown micro-aerobically in Colombar must
Dataset 21	e-geod-15936	Transcription profiling of Saccharomyces cerevisiae under serial stresses	90 min	0, 15 min, 30 min, 45 min, 90 min	S. cerevisae cells exposed to different series of mild stresses including heat shock, oxidative and osmotic stresses
Dataset 22	e-geod-20566	Glucose uptake is required for glucose-stimulated transcriptional response in Saccharomyces cerevisiae	20 min	0, 20 min	a strain with all known hexose transporters deleted (Null strain) compared with an isogenic reference in response to glucose pulse
Dataset 23	e-mexp-580	Transcription profiling of S. cerevisiae response to nitrosative stress	120 min	0, 10 min, 30 min, 60 min, 120 min	transcriptional response to nitrosative stress in yhb1 deletion mutant of Saccharomyces cerevisiae
Dataset 24	e-mexp-1459	Transcription profiling of yeast over-expressing the meiosis-specific gene SPO13 during the mitotic cell cycle	4 hr	0, 2 hr, 4 hr	effect of overexpression of the meiosis-specific gene SPO13 during mitotic cell cycle
Dataset 25	e-mexp-1551	Transcription profiling of yeast strains harbouring a temperature sensitive allele of the essential telomere capping gene cdc13-1 to investigate the genome-wide response to uncapped telomeres	240 min	0, 60 min, 120 min, 180 min, 240 min	response to telomere uncapping via temperature sensitive cdc13-1 mutant
Dataset 26	e-mexp-2354	Transcription profiling of Saccharomyces cerevisiae Gis1 overexpression time course	6 hr	0, 3 hr, 6 hr	doxycycline treatment on gis1 mutant
Dataset 27	e-mexp-2522	Transcriptional profiling of Saccharomyces cerevisiae exposed to Tripelennamine in time course	8 hr	0, 4 hr, 8 hr	exposure of sporulating yeast cells to tripelennamine
Dataset 28	e-tabm-291	Transcription profiling of yeast temperature-sensitive abf1-1 cells when grown at the restrictive temperature of 37oC as compared to wild-type cells grown under same conditions	10 hr	0, 6 hr, 10 hr	temperature-sensitive abf1-1 cells when grown at the restricitve temperature of 37 degrees C, switched to 25 degrees C to induce sporulation
Dataset 29	e-tabm-638	Transcription profiling of yeast wild type and ggc1-delta strains after treatment with rapamycin	4 hr	0, 1 hr, 2 hr, 4 hr	wt and ggc1-delta cells treated with rapamycin and left untreated
Dataset 30	e-mtab-643	Yeast carbon impulse transient data in chemostat	7 hr	0, 20 sec, 40 sec, 60 sec, 8 min, 16 min, 24 min, 32 min, 1 hr, 2 hr, 3 hr, 4 hr, 5 hr, 7 hr	aerobic glucose limited chemostat cultures of yeast cells injected with glucose
Dataset 31	e-mtab-643	Yeast nitrogen impulse transient data in chemostat	7 hr	0, 20 sec, 40 sec, 60 sec, 8 min, 16 min, 24 min, 32 min, 1 hr, 2 hr, 3 hr, 4 hr, 5 hr, 7 hr	aerobic ammonium limited chemostat cultures of yeast cells injected with ammonium
