# Supplementary material for: A Novel Strategy for Selection and Validation of Reference Genes in Dynamic Multidimensional Experimental Design in Yeast
Source: PLoS One. 2012 Jun 4;7(6):e38351. doi: 10.1371/journal.pone.0038351 (PMC3366934; doi:10.1371/journal.pone.0038351)
Supplement: Table S4 — PCCs between the expressions of candidate genes pairs in response to glucose pulse. (XLS) [file pone.0038351.s018.xls]

## Sheet: PCC-glucose lim
	TDH3	ARF1	FBA1	ACT1	CDC19	RPS26A	GCN4	ADH1	PDC1	TPI1	CCW12
TDH3	1
ARF1	0.136389	1
FBA1	-0.213135	0.71926	1
ACT1	0.172279	0.613426	0.515997	1
CDC19	0.242854	0.896155	0.729271	0.602385	1
RPS26A	-0.601836	0.0719288	0.534811	0.158001	0.12909	1
GCN4	-0.154508	0.809877	0.677476	0.454495	0.600221	0.269505	1
ADH1	0.0723536	0.0191477	0.461274	0.463657	0.223435	0.292193	0.00346829	1
PDC1	0.776199	0.129672	-0.204518	0.184864	0.353913	-0.328415	-0.316433	0.0396971	1
TPI1	0.351536	0.894277	0.537914	0.413519	0.81801	-0.254035	0.736536	-0.0607983	0.194821	1
CCW12	-0.134627	0.737599	0.883134	0.530298	0.714617	0.595925	0.797379	0.362511	-0.122674	0.540616	1
