# Supplementary material for: A Novel Strategy for Selection and Validation of Reference Genes in Dynamic Multidimensional Experimental Design in Yeast
Source: PLoS One. 2012 Jun 4;7(6):e38351. doi: 10.1371/journal.pone.0038351 (PMC3366934; doi:10.1371/journal.pone.0038351)
Supplement: Table S8 — Complete thermocycling and annealing temperature optimization parameters. (XLS) [file pone.0038351.s022.xls]

## Sheet: PCR parameters
Thermocycling parameters
Cycle	Repeats	Step	Dwell Time (min)	Set - Point (oC)	Melt Curve	+Temperature (oC)
1	1	1	1900-01-01 06:00:00	50
2	1	1	1899-12-31 15:00:00	95
3	40	1	1899-12-31 00:15:00	94
		2	1899-12-31 00:30:00	50
		3	1899-12-31 00:30:00	72
4	1	1	1899-12-31 01:00:00	95
5	1	1	1899-12-31 01:00:00	50
6	80	1	1899-12-31 00:10:00	48	*	0.5
Annealing temperature optimization
Cycle	Repeats	Step	Dwell Time (min)	Set - Point (oC)	Gradient	Range
1	1	1	1900-01-01 06:00:00	50
2	1	1	1899-12-31 15:00:00	95
3	40	1	1899-12-31 00:15:00	94
		2	1899-12-31 00:30:00	45	1	10
		3	1899-12-31 00:30:00	72
4	1	1	1899-12-31 01:00:00	95
5	1	1	1899-12-31 01:00:00	50
6	80	1	1899-12-31 00:10:00	48
