# Supplementary material for: A Novel Strategy for Selection and Validation of Reference Genes in Dynamic Multidimensional Experimental Design in Yeast
Source: PLoS One. 2012 Jun 4;7(6):e38351. doi: 10.1371/journal.pone.0038351 (PMC3366934; doi:10.1371/journal.pone.0038351)
Supplement: Table S9 — Raw Cq values and intra-assay variations. (XLS) [file pone.0038351.s023.xls]

## Sheet: RAW Cq values
C-lim	YDL192w	r-1	r-2	r-3	SD	geomean		YKL060C	r-1	r-2	r-3	SD	geomean		YFL039C	r-1	r-2	r-3	SD	geomean		YAL038W	r-1	r-2	r-3	SD	geomean		YGR192C	r-1	r-2	r-3	SD	geomean		YKL109W	r-1	r-2	r-3	SD	geomean
	sample1	23	19.2	18.2	0.707107	18.6933		sample1	24.7	20.4	19.7	2.7074	20.0469		sample1	23.7	19.5	18.7	2.68576	19.0958		sample1	19.6	15.7	15.3	2.37557	15.4987		sample1	18.6	17.5	17	0.818535	17.2482		sample1	18.1	17.9	17.6	0.251661	17.8655
	sample2	19.3	18.5	18.7	0.416333	18.8303		sample2	21.5	19.7	20.9	0.916515	21.1979		sample2	18.9	17.8	17.9	0.608276	17.8499		sample2	15.8	15.1	15.8	0.404145	15.5631		sample2	16.4	17.9	17.7	0.814453	17.7997		sample2	17.9	18.7	18.6	0.43589	18.3965
	sample3	18.7	18.6	18	0.378594	18.4307		sample3	20.1	19.3	20	0.43589	19.7968		sample3	17	15.4	15.4	0.92376	15.4		sample3	15.1	14.9	15.2	0.152753	15.0661		sample3	17.4	16.8	16.9	0.321455	17.0313		sample3	17.4	17.2	17.2	0.11547	17.2664
	sample4	17.5	16.8	17.9	0.556776	17.6989		sample4	19	17.5	19.3	0.964365	19.1494		sample4	17	15.9	17.8	0.953939	17.3954		sample4	15	13.9	14.7	0.568624	14.8492		sample4	16.9	17.1	18	0.585947	16.9997		sample4	17.9	17.9	18.4	0.288675	18.0651
	sample5	17.7	17.2	17.1	0.321455	17.3314		sample5	18.6	18.8	18.9	0.152753	18.7663		sample5	16.2	15.7	15.3	0.450925	15.729		sample5	14.8	14.9	14	0.493288	14.561		sample5	17.1	17.2	17.6	0.264575	17.2987		sample5	17.9	18	18.1	0.1	17.9998
	sample6	16.4	16.6	16.8	0.2	16.5992		sample6	17.7	17.1	17.8	0.378594	17.5306		sample6	15.9	15.8	16.5	0.378594	16.0637		sample6	13.8	13.8	14.1	0.173205	13.8993		sample6	18.1	18.5	19.1	0.503322	18.5621		sample6	20.3	20.8	21	0.360555	20.6979
	sample7	16.6	16.7	16.6	0.057735	16.6333		sample7	17.3	17.1	17.4	0.152753	17.2662		sample7	15.8	31.7	15.8	9.17987	15.8		sample7	13.4	13.6	13.5	0.1	13.4998		sample7	18.7	19.1	18.7	0.23094	18.8324		sample7	19.4	19.7	19.3	0.208167	19.4659
	sample8	16.6	16.7	16.2	0.264575	16.4986		sample8	16.6	17.7	16.7	0.608276	16.6499		sample8	15.3	16	15.9	0.378594	15.7303		sample8	13	13.4	13.2	0.2	13.199		sample8	17.5	17.2	17.7	0.251661	17.4655		sample8	18.6	18.3	18.6	0.173205	18.4995
	sample9	16.3	16.9	16.5	0.305505	16.5648		sample9	16.8	17.7	17.3	0.450925	17.2627		sample9	16.1	16.1	16.1	0	16.1		sample9	13.1	13	12.8	0.152753	12.9661		sample9	18.3	17.6	17.7	0.378594	17.864		sample9	19.7	19	19.1	0.378594	19.2642
	sample10	16.1	16.4	16.2	0.152753	16.2329		sample10	16.7	17.4	17	0.351188	17.0309		sample10	15.1	16	16	0.519615	15.6942		sample10	12.4	12.7	12.7	0.173205	12.5992		sample10	17	16.8	17	0.11547	16.9331		sample10	20.4	20.4	20.7	0.173205	20.4995
	sample11	16	16.2	16	0.11547	16.0664		sample11	18.6	17.7	17.4	0.6245	17.8928		sample11	15.8	15.3	15.3	0.288675	15.4649		sample11	12.7	12.4	12.4	0.173205	12.4992		sample11	16.7	17.3	16.8	0.321455	16.9313		sample11	20.3	20.4	21.3	0.550757	20.6618
	sample12	15.3	16	16.1	0.43589	15.796		sample12	16.1	17.4	17.7	0.85049	17.5494		sample12	15	15.8	15.4	0.4	15.3965		sample12	12.4	12.7	13.3	0.458258	12.7946		sample12	16.3	17	17.7	0.7	16.9904		sample12	19.8	20	21	0.64291	20.2599
	sample13	15.9	16.7	16.3	0.4	16.2967		sample13	17.5	18	18	0.288675	17.8318		sample13	16.4	16.2	15.9	0.251661	16.1654		sample13	13.1	13.5	12.8	0.351188	13.1302		sample13	17.4	17.3	16.5	0.493288	17.0619		sample13	20.6	20	19.5	0.550757	20.0283
	sample14	16.1	16.2	16.2	0.057735	16.1666		sample14	17.5	17.6	17.8	0.152753	17.6329		sample14	15.9	16.5	15.8	0.378594	16.0637		sample14	13.4	13.3	13.5	0.1	13.3998		sample14	17.6	17.5	16	0.896289	17.5499		sample14	21.1	20.8	19.1	1.07858	20.3139
	YGL189c	r-1	r-2	r-3	SD	geomean		YEL009C	r-1	r-2	r-3	SD	geomean		YOL086C	r-1	r-2	r-3	SD	geomean		YDR050C	r-1	r-2	r-3	SD	geomean		YLR044C	r-1	r-2	r-3	SD	geomean		YLR110C	r-1	r-2	r-3	SD	geomean
	sample1	15	14.8	14.1	0.472582	14.6282		sample1	15.9	16.3	16.1	0.2	16.0988		sample1	20.4	19.9	19.7	0.360555	19.9978		sample1	18.1	16.1	16.1	0	16.1		sample1	15	13.7	13.8	0.723418	13.7499		sample1	16	15.3	14	1.01489	14.6356
	sample2	14.9	14.8	15.3	0.264575	14.9985		sample2	15.8	15.6	15.7	0.1	15.6997		sample2	17.5	18.1	18	0.321455	17.8647		sample2	17.1	16.1	16.3	0.52915	16.1997		sample2	13.7	14.3	14.4	0.378594	14.1299		sample2	14.9	14.6	14.6	0.173205	14.6993
	sample3	14.6	14.9	14.8	0.152753	14.7661		sample3	16	15.2	15.6	0.4	15.5949		sample3	16.1	16.1	16.6	0.288675	16.265		sample3	16.3	16.4	16.1	0.152753	16.2662		sample3	14	13.6	13.6	0.23094	13.732		sample3	14.1	14.8	15.2	0.556776	14.9987
	sample4	14.2	14.3	14.8	0.321455	14.431		sample4	16.9	17.1	17	0.1	16.9997		sample4	16.5	16.6	17.1	0.321455	16.7313		sample4	15.2	15	15.7	0.360555	15.2972		sample4	13.5	13.6	13.7	0.1	13.5998		sample4	14.8	13.6	13.8	0.64291	14.057
	sample5	14.7	14.8	14.9	0.1	14.7998		sample5	16.2	16.4	16.3	0.1	16.2997		sample5	17.2	17	16.8	0.2	16.9992		sample5	15.8	15.1	15.2	0.378594	15.3636		sample5	13.8	13.9	13.8	0.057735	13.8333		sample5	14.3	13	13.1	0.723418	13.454
	sample6	13.4	13.7	14	0.3	13.6978		sample6	15.5	15.1	15.3	0.2	15.2987		sample6	17.3	17.8	18.3	0.5	17.7953		sample6	15.4	14.6	15.3	0.43589	15.0958		sample6	14.5	14.5	14.7	0.11547	14.5664		sample6	12.4	12.6	13.5	0.585947	12.8245
	sample7	13.3	13.4	13.7	0.208167	13.4656		sample7	15.6	15.7	15.6	0.057735	15.6499		sample7	16.5	16.9	16.7	0.2	16.6992		sample7	15.8	15.4	15.5	0.208167	15.5657		sample7	14.3	14.5	14.7	0.2	14.4991		sample7	12.3	12.5	12.5	0.11547	12.433
	sample8	13.2	12.8	15.2	1.28582	13.6944		sample8	16.7	15.2	15.9	0.750555	15.9324		sample8	15.8	15.9	16	0.1	15.8998		sample8	14.8	15.1	14.7	0.208167	14.8657		sample8	14.5	14.1	14.8	0.351188	14.4638		sample8	12	12.3	12	0.173205	12.0992
	sample9	14.1	13.3	13.3	0.46188	13.5615		sample9	15.1	15.2	15.1	0.057735	15.1499		sample9	17.1	16.3	16.6	0.404145	16.6634		sample9	14.2	14.7	14.5	0.251661	14.4652		sample9	14.2	14	13.8	0.2	13.999		sample9	11.7	12.3	11.7	0.34641	11.8967
	sample10	14.7	14.5	14.4	0.152753	14.5328		sample10	15.2	14.9	15	0.152753	15.0493		sample10	16.2	16.8	16.5	0.3	16.4982		sample10	14	14.2	14.2	0.11547	14.133		sample10	13.3	13.5	13.2	0.152753	13.3328		sample10	12.7	13.1	12.2	0.450925	12.6613
	sample11	14.9	14.9	14.5	0.23094	14.7655		sample11	16.5	15.7	16.1	0.4	16.095		sample11	17.5	22.7	15.9	3.55528	16.6808		sample11	14.5	14.1	13.9	0.305505	14.1645		sample11	12.9	13.8	13.1	0.472582	13.2611		sample11	12.7	12.6	12.1	0.321455	12.4639
	sample12	14	14.5	15.4	0.70946	14.2478		sample12	15.8	15.1	15.4	0.351188	15.446		sample12	18.3	19	19.2	0.472582	18.8293		sample12	13.6	14.1	14	0.264575	13.8983		sample12	13.1	13.7	14.2	0.550757	13.6592		sample12	11.7	12.2	12.6	0.450925	12.1611
	sample13	15.9	15.9	15.4	0.288675	15.7316		sample13	16	16.9	16.4	0.450925	16.4438		sample13	17.9	17.3	17.4	0.321455	17.5314		sample13	13.5	14.2	13.6	0.378594	13.7632		sample13	14.4	14.1	13.3	0.568624	14.2492		sample13	13	13.4	13.2	0.2	13.199
	sample14	15.6	16.4	15.4	0.52915	15.7942		sample14	16.4	18.1	16.4	0	16.4		sample14	17.3	16.9	16.1	0.61101	17.0988		sample14	13.9	13.9	14.1	0.11547	13.9663		sample14	14.2	14.2	13.1	0.635085	14.2		sample14	13.2	13.2	12.7	0.288675	13.0312
N-lim	YGR192C	r-1	r-2	r-3	SD	geomean		YGL189C	r-1	r-2	r-3	SD	geomean		YEL009C	r-1	r-2	r-3	SD	geomean		YAL038W	r-1	r-2	r-3	SD	geomean		YOL086C	r-1	r-2	r-3	SD	geomean		YNL142W	r-1	r-2	r-3	SD	geomean
	sample1	21.2	20.1	18.5	1.35769	19.9022		sample1	28.4	24.1	21.7	1.69706	22.8685		sample1	22.6	18.3	17.7	2.6727	17.9975		sample1	18	16.3	15.9	0.282843	16.0988		sample1	19.9	18.7	18.4	0.793725	18.9891		sample1	17.6	16.8	16.6	16.9946	16.9946
	sample2	20.5	18.6	20	0.353553	19.6833		sample2	22.8	21.1	23	1.04403	22.2834		sample2	18.7	17.2	17.1	0.896289	17.1499		sample2	15.6	16.7	17.2	0.353553	16.9482		sample2	17.9	19.5	19.1	0.832666	18.8209		sample2	16.5	17.4	17.6	17.1599	17.1599
	sample3	19.4	19.8	18.7	0.556776	19.2946		sample3	22.2	21.8	22.1	0.208167	22.0327		sample3	17.7	16.9	16.8	0.493288	16.8499		sample3	16.5	16.7	16.5	0.11547	16.5664		sample3	17.8	18	18.3	0.251661	18.0322		sample3	17.6	17.4	17.6	17.5331	17.5331
	sample4	18.5	16	18.8	0.212132	18.6494		sample4	21.1	19.4	21.4	1.07858	20.6142		sample4	16.4	16.2	17.3	0.585947	16.2997		sample4	15.9	15.5	15.8	0.208167	15.7324		sample4	17.5	17.8	17.5	0.173205	17.5994		sample4	17.5	17.3	17.1	17.2992	17.2992
	sample5	18	17.8	17.9	0.1	17.8998		sample5	21.5	19.9	20.4	0.818535	20.5893		sample5	17.2	16.2	16.2	0.57735	16.2		sample5	15.7	15.8	16	0.152753	15.8328		sample5	18.1	17.5	18.4	0.458258	17.9961		sample5	17.4	17	17.4	17.2656	17.2656
	sample6	17.7	17	18.8	0.494975	17.3465		sample6	19.3	18.9	20.1	0.61101	19.427		sample6	15.9	15	15.8	0.493288	15.8499		sample6	16.6	16.8	17.5	0.472582	16.9623		sample6	18.2	18.5	18.7	0.251661	18.4655		sample6	20.2	20.6	21.4	20.7274	20.7274
	sample7	18.5	18.4	18.4	0.057735	18.4333		sample7	18.8	19.2	19	0.2	18.9993		sample7	15.7	15.3	15	0.351188	15.3307		sample7	17.8	17.8	17.5	0.173205	17.6994		sample7	18.7	18.2	18.2	0.288675	18.3652		sample7	21	20.7	21	20.8995	20.8995
	sample8	17.5	18.1	17.6	0.321455	17.7314		sample8	18.7	19	18.3	0.351188	18.6645		sample8	15.2	15.3	15.7	0.264575	15.3985		sample8	16.3	15.9	16.4	0.264575	16.1986		sample8	17.3	17.5	16.8	0.360555	17.1975		sample8	20	19.6	20.1	19.8988	19.8988
	sample9	17.5	18.9	18.2	0.7	18.191		sample9	19.8	18.8	18.9	0.550757	19.1614		sample9	15.1	15.2	15.2	0.057735	15.1666		sample9	17.9	16.9	16.3	0.80829	17.0206		sample9	18.5	17	17.2	0.814453	17.5543		sample9	21.9	20.5	20	20.7846	20.2485
	sample10	18.2	18.9	19.5	0.650641	18.8592		sample10	18.8	18.9	19.4	0.321455	19.0315		sample10	15.5	15.4	15.4	0.057735	15.4333		sample10	16.5	16.7	16.8	0.152753	16.6662		sample10	18.9	18.6	18.2	0.351188	18.5644		sample10	20.7	21.1	21.1	20.9658	20.9658
	sample11	18.2	18	17.2	0.52915	17.7947		sample11	19.7	18.9	18.8	0.493288	19.1291		sample11	15.7	15.4	15.7	0.173205	15.5994		sample11	15.9	16.6	15.9	0.404145	16.13		sample11	18.5	18.5	18.4	0.057735	18.4666		sample11	21.8	21.8	21.1	21.5641	21.5641
	sample12	15.9	17	17.1	0.665833	16.6577		sample12	18.1	19.2	19.7	0.818535	18.9881		sample12	15.4	16	16.6	0.6	15.9925		sample12	15.5	15.8	16.8	0.680686	16.0238		sample12	17.2	18.9	20	1.41067	18.6641		sample12	20.1	21.3	21.6	20.9899	20.9899
	sample13	17.2	17.9	17.5	0.351188	17.531		sample13	19.8	20.4	19.8	0.34641	19.998		sample13	16.6	16.8	16.3	0.251661	16.5654		sample13	16.9	16.2	15.8	0.556776	16.2937		sample13	20.5	18.1	17.7	1.51438	18.727		sample13	21.3	20.9	21.4	21.1989	21.1989
	sample14	18.5	17.9	18.5	0.34641	18.2978		sample14	20.4	20.1	20.1	0.173205	20.1995		sample14	16.4	16.7	16.2	0.251661	16.4321		sample14	17.1	16	15.8	0.7	16.2901		sample14	18.9	18.7	18.2	0.360555	18.5977		sample14	21.5	20.4	20.1	20.658	20.658
	YDL192w	r-1	r-2	r-3	SD	geomean		YKL060C	r-1	r-2	r-3	SD	geomean		YFL039C	r-1	r-2	r-3	SD	geomean		YDR050C	r-1	r-2	r-3	SD	geomean		YLR044C	r-1	r-2	r-3	SD	geomean		YLR110C	r-1	r-2	r-3	SD	geomean
	sample1	16.4	16.7	16.5	0.152753	16.5493		sample1	18.1	17.1	17	0.0707107	17.0499		sample1	18.3	17.6	17.6	0.404145	17.8303		sample1	18.9	16.5	16.5	0	16.5		sample1	22.2	19.7	18.3	0.989949	18.9871		sample1	13.3	12.9	12.5	0.4	12.5014
	sample2	16.2	16.3	16.2	0.057735	16.2499		sample2	16.7	18.6	18	0.424264	18.2975		sample2	17	17.7	18.2	0.602771	17.6264		sample2	13.9	15.3	14.6	0.7	14.5832		sample2	20.2	18.6	21.7	1.06066	20.0903		sample2	13	12.9	13.9	0.550757	13.0153
	sample3	14.8	15.7	15.2	0.450925	15.2434		sample3	17.6	17.6	17.4	0.11547	17.5331		sample3	18	17.7	18	0.173205	17.8994		sample3	14.8	14.7	14.7	0.057735	14.7499		sample3	20	20.2	19.3	0.472582	19.8296		sample3	13.1	13	12.8	0.152753	12.9663
	sample4	16.7	16.9	16.8	0.1	16.7997		sample4	16.9	16.8	17.1	0.152753	16.9329		sample4	17.4	17.7	17.7	0.173205	17.5994		sample4	14.8	15.2	14.9	0.208167	14.9987		sample4	18	16.8	17.8	0.64291	17.5254		sample4	12.6	12	12.5	0.321455	11.498
	sample5	16.4	17	16.7	0.3	16.6973		sample5	16.9	17.1	17.4	0.251661	17.1321		sample5	17.6	17.5	17.3	0.152753	17.4662		sample5	14.9	14.1	14.5	0.4	14.4945		sample5	18.1	17.7	18	0.208167	17.9325		sample5	13.3	12.6	13.4	0.43589	11.4991
	sample6	17.4	16.6	17	0.4	16.9953		sample6	17.3	17.6	18.3	0.51316	17.7284		sample6	17.3	17.9	18.2	0.458258	17.796		sample6	15	14.4	14.7	0.3	14.6969		sample6	17.7	18	19.1	0.737111	18.2569		sample6	12.2	12.2	13.3	0.635085	11.3499
	sample7	17.2	16	16.6	0.6	16.5892		sample7	18.3	18.3	18.3	0	18.3		sample7	18.7	18.6	18.6	0.057735	18.6333		sample7	14.7	14.7	14.8	0.057735	14.7		sample7	18.5	18.8	19	0.251661	18.7655		sample7	13.3	13.9	12.7	0.6	11.4988
	sample8	16.2	16.4	16.2	0.11547	16.2997		sample8	16.8	16.7	16.7	0.057735	16.7333		sample8	17.4	17.5	18.1	0.378594	17.664		sample8	14.5	14.1	14.3	0.2	14.2986		sample8	18	18.6	18.8	0.416333	18.4635		sample8	12	12.4	12.4	0.23094	10.6236
	sample9	17.9	16.9	17.4	0.5	17.3928		sample9	18.8	17.8	16.9	0.950438	17.8165		sample9	19.5	18.5	17.9	0.80829	18.6217		sample9	14.9	14.8	14.8	0.057735	14.8499		sample9	18.9	20.4	19.4	0.763763	19.5568		sample9	12.3	13	12.3	0.404145	10.9961
	sample10	16.6	17.5	17	0.450925	17.0441		sample10	17.3	17.8	17.7	0.264575	17.5987		sample10	17.8	18.5	18.3	0.360555	18.1976		sample10	14.8	14.6	14.7	0.1	14.6997		sample10	18.8	19.8	19.5	0.51316	19.3621		sample10	12.5	12.8	12.9	0.208167	11.4654
	sample11	17.1	16.9	17	0.1	16.9997		sample11	16.8	17.3	17.1	0.251661	17.0654		sample11	17.8	18.9	17.8	0.635085	18.1594		sample11	13.6	13.3	13.4	0.152753	13.4492		sample11	18.9	18	17.3	0.802081	18.0548		sample11	13.3	13.6	12.9	0.351188	12.2623
	sample12	16.8	16.9	16.8	0.057735	16.8499		sample12	16.5	17	18.1	0.818535	17.1871		sample12	17	17.9	17.9	0.519615	17.5948		sample12	13.6	13.3	13.4	0.152753	13.4492		sample12	16.1	17.1	17.6	0.763763	16.9217		sample12	12.9	13	14	0.608276	11.6887
	sample13	16.5	15.8	16.1	0.351188	16.1462		sample13	18.4	17.8	17	0.702377	17.724		sample13	18.8	17.7	17.2	0.818535	17.8876		sample13	13.3	13.4	13.3	0.057735	13.3499		sample13	15.9	18.3	17.3	1.20554	17.1382		sample13	13.3	13.5	13.3	0.11547	11.7966
	sample14	16.2	17.6	16.9	0.7	16.8855		sample14	18.1	18.1	16.9	0.69282	17.6908		sample14	18.9	18.3	17.8	0.550757	18.3278		sample14	14.4	13.3	13.8	0.550757	13.8391		sample14	18	18.5	17.9	0.321455	18.1314		sample14	14.1	13.2	13.1	0.550757	12.1316
